# Supplementary material for: pH-Responsive N^C-Cyclometalated Iridium(III) Complexes: Synthesis, Photophysical Properties, Computational Results, and Bioimaging Application
Source: Molecules. 2021 Dec 30;27(1):232. doi: 10.3390/molecules27010232 (PMC8747057; doi:10.3390/molecules27010232)
Supplement: Supplementary file 1 [file molecules-27-00232-s001.zip]

Archive with 1 entries (1 files):
- molecules-1540969-supplementary.pdf
